# Supplementary material for: Tuning Solvation Dynamics of Electrolytes at Their Eutectic Point Through Halide Identity
Source: Molecules. 2025 May 9;30(10):2113. doi: 10.3390/molecules30102113 (PMC12113864; doi:10.3390/molecules30102113)
Supplement: Supplementary file 1 [file molecules-30-02113-s001.zip]

Archive with 1 entries (1 files):
- molecules-3607081-supplementary.pdf
